# Supplementary material for: Spectrum of Rare and Common Genetic Variants in Arrhythmogenic Cardiomyopathy Patients
Source: Biomolecules. 2022 Jul 28;12(8):1043. doi: 10.3390/biom12081043 (PMC9405889; doi:10.3390/biom12081043)
Supplement: Supplementary file 1 [file biomolecules-12-01043-s001.zip]

Archive with 1 entries (1 files):
- biomolecules-1806599-supplementary-proof done-update.pdf
